# Supplementary material for: Kv4.2 knockout mice display learning and memory deficits in the Lashley maze
Source: F1000Res. 2017 Feb 27;5:2456. Originally published 2016 Oct 5. [Version 2] doi: 10.12688/f1000research.9664.2 (PMC5247778; doi:10.12688/f1000research.9664.2)
Supplement: Data for Kv4.2 knockout mice displaying learning and memory deficits in the Lashley maze — Raw data for the number of errors to find the goal box ( Figure 2A) and the duration to find the goal box ( Figure 2B) are provided in a csv file. [file f1000research-5-11889-s0000.tgz]

Archive with 1 entries (1 files):
- 8d799128-4a1e-4614-b9d1-fd5c43221a28_Complete_raw_data.csv
