# Supplementary material for: Kv4.2 knockout mice display learning and memory deficits in the Lashley maze
Source: F1000Res. 2017 Feb 27;5:2456. Originally published 2016 Oct 5. [Version 2] doi: 10.12688/f1000research.9664.2 (PMC5247778; doi:10.12688/f1000research.9664.2)
Supplement: Data for Kv4.2 knockout mice displaying learning and memory deficits in the Lashley maze — Raw data for the number of errors to find the goal box ( Figure 2A) and the duration to find the goal box ( Figure 2B) are provided in a csv file. [file f1000research-5-11889-s0000.tgz › 8d799128-4a1e-4614-b9d1-fd5c43221a28_Complete_raw_data.csv]

Number of Errors
		Trial #
Mouse	Genotype	1	2	3	4	5	6	7	8	9	10	11	12	13	14	15
1	WT	8	4	6	7	5	4	10	4	5	4	4	4	3	1	2
2	WT	2	5	5	3	2	0	4	2	4	1	4	2	2	2	3
3	WT	9	7	5	2	4	6	2	4	3	4	2	1	1	3	3
4	WT	7	8	4	4	5	9	3	3	3	3	5	4	5	3	4
5	KO	21	18	14	11	8	9	12	3	5	5	4	6	6	5	3
6	WT	8	5	9	5	8	3	4	7	7	6	6	8	4	3	4
7	KO	16	12	6	7	4	7	5	4	5	4	4	3	5	3	4
8	WT	16	8	5	3	5	2	5	3	2	2	1	5	2	3	4
9	KO	11	10	4	5	6	6	4	4	5	4	3	4	3	3	4
10	KO	9	10	11	9	6	13	7	6	9	4	7	4	5	4	5
11	KO	7	4	5	9	3	2	5	5	11	5	3	10	7	4	3
12	KO	5	8	8	6	5	7	4	5	6	5	9	3	2	3	4
13	KO	3	10	11	9	7	8	6	6	4	4	6	2	6	4	5
14	WT	11	8	5	5	6	9	7	3	6	5	7	8	6	7	7
15	KO	16	11	7	4	6	11	7	5	7	6	9	9	8	7	4
16	KO	8	8	8	7	6	8	8	8	8	6	10	11	2	8	5
17	WT	14	6	5	4	4	3	5	4	3	4	3	3	3	2	1
18	WT	9	9	6	4	6	5	4	4	3	3	3	3	3	3	3
19	WT	7	6	8	3	2	3	6	5	2	2	3	0	2	1	1
20	WT	13	7	7	6	9	5	6	6	8	6	2	6	7	4	3
Time to maze completion (seconds)
		Trial #
Mouse	Genotype	1	2	3	4	5	6	7	8	9	10	11	12	13	14	15
1	WT	176	134	285	369	326	297	328	335	347	348	303	309	305	338	332
2	WT	118	367	344	322	317	138	308	318	309	324	182	339	313	345	351
3	WT	225	361	343	321	342	293	339	362	353	352	344	344	336	354	348
4	WT	120	311	320	334	337	311	342	348	336	333	331	357	396	344	353
5	KO	322	336	320	319	355	313	324	169	157	319	305	333	340	340	323
6	WT	118	124	221	171	336	85	124	325	346	340	308	334	354	344	326
7	KO	333	356	342	318	354	310	319	345	332	334	319	339	333	341	334
8	WT	323	329	328	322	325	274	330	314	309	306	78	192	318	320	310
9	KO	330	353	330	350	342	307	338	337	355	340	332	340	335	327	340
10	KO	390	383	372	359	367	320	348	346	334	336	325	330	338	340	332
11	KO	122	59	110	169	82	128	97	92	228	158	131	298	97	168	79
12	KO	263	298	323	332	333	309	325	347	349	334	358	343	322	336	310
13	KO	134	165	305	344	340	338	353	317	328	326	348	312	342	338	333
14	WT	348	332	362	368	335	316	346	352	358	340	340	356	349	363	364
15	KO	338	281	321	312	337	295	324	318	319	308	113	319	306	338	320
16	KO	345	349	346	345	350	349	338	331	342	349	349	300	124	332	225
17	WT	317	321	342	337	321	341	347	330	351	339	330	331	332	321	329
18	WT	136	237	344	340	330	339	345	351	321	321	322	349	339	340	347
19	WT	108	245	353	322	333	170	337	328	318	311	97	164	317	323	321
20	WT	147	341	330	334	329	43	320	333	329	313	84	173	306	324	312
